# Supplementary material for: An Evaluation of Different 3D Cultivation Models on Expression Profiles of Human Periodontal Ligament Fibroblasts with Compressive Strain
Source: Int J Mol Sci. 2022 Feb 12;23(4):2029. doi: 10.3390/ijms23042029 (PMC8876762; doi:10.3390/ijms23042029)
Supplement: Supplementary file 1 [file ijms-23-02029-s001.zip]

Archive with 1 entries (1 files):
- ijms-1575941-supplementary.pdf
